# Supplementary material for: Randomized Trial to Improve Primary Care Patient Management and Patient Outcomes Using a Drug–Drug Interaction Test: Confirmation of the DECART Simulated Patient Clinical Utility Trial Results
Source: Diagnostics (Basel). 2021 Jul 15;11(7):1266. doi: 10.3390/diagnostics11071266 (PMC8307579; doi:10.3390/diagnostics11071266)
Supplement: Supplementary file 1 [file diagnostics-11-01266-s001.zip]

Archive with 1 entries (1 files):
- diagnostics-1288278-supplementary.pdf
